# Supplementary material for: Preparation of Nano-Apatite Grafted Glass-Fiber-Reinforced Composites for Orthodontic Application: Mechanical and In Vitro Biofilm Analysis
Source: Materials (Basel). 2022 May 13;15(10):3504. doi: 10.3390/ma15103504 (PMC9142944; doi:10.3390/ma15103504)
Supplement: Supplementary file 1 [file materials-15-03504-s001.zip]

Archive with 1 entries (1 files):
- materials-1697869-supplementary.pdf
